# Supplementary material for: Analytical Validation of AmpliChip p53 Research Test for Archival Human Ovarian FFPE Sections
Source: PLoS One. 2015 Jun 30;10(6):e0131497. doi: 10.1371/journal.pone.0131497 (PMC4488390; doi:10.1371/journal.pone.0131497)
Supplement: S1 Table — (XLSX) [file pone.0131497.s001.xlsx]

## Sheet: AmpliChip p53 Studies Samples
	Method Comparison		Prevalence Study		Reproducibility Study		AmpliChip p53 Research Test			Sanger			GS FLX			Notes
Sample ID	Cohort 1	Cohort 2	Clinical Sample	Cell Line	Section/Section	Whole WorkFlow	Exon	Nt Num	Call	Exon	Nt Num	Call	Exon	Nt Num	Call
A730	X						Wild Type			Agrees with Chip			Not required
BB031	X						Wild Type			Agrees with Chip			Not required
BB032	X						Wild Type			Agrees with Chip			Not required
BB033	X						7	14049	C>T	4	12148	C>T	Wild Type
										4	12263	C>T
										4	12279	G>A
BB034	X		X			X	8	14487	G>A	Agrees with Chip			Not required
BB035	X						8	14585	C>T	Agrees with Chip			Not required
BB036	X						5	13215	A>T	Agrees with Chip			Not required
BB037	X						Wild Type			Agrees with Chip			Not required
BB038	X						6	13338	A>G	Agrees with Chip			Not required
BB039	X						Wild Type			Agrees with Chip			Not required
BB040	X				X		8	14513	C>T	Agrees with Chip			Not required
BB041	X						5	13215	A>G	Agrees with Chip			Not required
BB042	X						Wild Type			Agrees with Chip			Not required
BB043	X					X	6	13413	delT	Agrees with Chip			Not required
BB044	X						6	13346	C>T	Agrees with Chip			Not required
BB045	X						Wild Type			8	14498	delT	8	14498	delT
BB046	X						Wild Type			Agrees with Chip			Not required
BB047	X						Wild Type			Agrees with Chip			Not required
BB048	X						Wild Type			5	13118	G>A	Wild Type
										10	17623	G>A
										11	18645	C>T
BB049	X					X	9	14679	A>G	Agrees with Chip			Not required
BB050	X					X	8	14513	C>T	Agrees with Chip			Not required
C132	X						Wild Type			Agrees with Chip			Not required
C237	X						11	18621	C>T	4	12057	C>T	Wild Type
										4	12153	C>T
C241	X						Wild Type			Agrees with Chip			Not required
C243	X		X		X		5	13203	G>A	4	12030	C>T	Wild Type
C256	X						Wild Type			Agrees with Chip			Not required
C268	X						6	13397	C>T	Agrees with Chip			Not required
NE051	X					X	Wild Type			Agrees with Chip			Not required
NE052	X					X	8	14585	C>T	Agrees with Chip			Not required
NE053	X						7	14058	G>T	Agrees with Chip			Not required
NE055	X				X		8	14585	C>T	Agrees with Chip			Not required
NE056	X						4	12139	G>A	Agrees with Chip			Not required
NE057	X						4	12139	G>A	Agrees with Chip			Not required
NE058	X						4	12139	G>A	Agrees with Chip			Not required
NE059	X						4	12139	G>A	Agrees with Chip			Not required
NE060	X						Wild Type			Agrees with Chip			Not required
NE061	X						Wild Type			Agrees with Chip			Not required
NE062	X						7	14058	G>T	Agrees with Chip			Not required
NE063	X		X				7	14070	G>A	Agrees with Chip			Not required
NE064	X					X	8	14585	C>T	Agrees with Chip			Not required
NE065	X		X				7	14070	G>A	Agrees with Chip			Not required
NE066	X					X	10	17602	C>T	Agrees with Chip			Not required
NE067	X						Wild Type			Agrees with Chip			Not required
NE068	X		X				7	14070	G>A	Agrees with Chip			Not required
NE069	X						Wild Type			Agrees with Chip			Not required
NE070	X				X		10	17602	C>T	Agrees with Chip			Not required
NE071	X				X		Wild Type			Agrees with Chip			Not required
NE072	X						6	13419	A>G	Agrees with Chip			Not required
NE073	X						Wild Type			Agrees with Chip			Not required
NE074	X		X				7	14069	C>T	Agrees with Chip			Not required
NE075	X		X				7	14069	C>T	Agrees with Chip			Not required
MK001		X					5	13167	A>G	Not required			Not required
MK002		X					Wild Type			Agrees with Chip			Not required
MK003		X					7	14052	G>T	Agrees with Chip			Not required
MK004		X					6	13407	T>G	Agrees with Chip			Not required
MK005		X					5	13203	G>A	Agrees with Chip			Not required
MK006		X					8	14513	C>T	Agrees with Chip			Not required
MK007		X					5	13203	G>A	Agrees with Chip			Not required
MK008		X					10	17602	C>T	Agrees with Chip			Not required
MK009		X					Wild Type			Agrees with Chip			Not required
MK010		X					Wild Type			Agrees with Chip			Not required
MK011		X					8	14487	G>A	Agrees with Chip			Not required
MK012		x					Wild Type			Agrees with Chip			Not required			Excluded - Borderline Malignant Potential
MK013		X					Wild Type			Agrees with Chip			Not required
MK014		X					Wild Type			Agrees with Chip			Not required
MK015		X					8	14502	C>T	Agrees with Chip			Not required
MK016		X					6	13338	A>G	Agrees with Chip			Not required
MK017		X					5	13203	G>A	Agrees with Chip			Not required
MK018		X					6	13343	A>T	Agrees with Chip			Not required
MK019		X					Wild Type			Agrees with Chip			Not required
MK020		X					Wild Type			8	14507	A>G	8	14507	A>G
MK021		X					Wild Type			Agrees with Chip			Not required
MK022		X					6	13341	T>G	Agrees with Chip			Not required
MK023		X					Wild Type			Agrees with Chip			Not required
MK024		X					7	14028	A>G	Agrees with Chip			Not required			Excluded - Less than 50% tumor content
MK025		X					7	14061	G>A	Agrees with Chip			Not required
MK026		X					8	14487	G>A	Agrees with Chip			Not required
MK027		X					Wild Type			Agrees with Chip			Not required
MK028		X					Wild Type			Agrees with Chip			Not required
MK029		X					8	14454	G>T	Agrees with Chip			Not required
MK030		X					Wild Type			Agrees with Chip			Not required
MK031		X					7	14049	C>T	Agrees with Chip			Not required
MK032		X					6	13397	C>T	Agrees with Chip			Not required
MK033		X					Wild Type			Agrees with Chip			Not required
MK034		X					Wild Type			Agrees with Chip			Not required
MK035		X					Wild Type			Agrees with Chip			Not required
MK036		X					8	14487	G>A	Agrees with Chip			Not required
MK037		X					Wild Type			Agrees with Chip			Not required
MK038		X					5	13080	T>C	Agrees with Chip			Not required
MK039		X					6	13419	A>G	Agrees with Chip			Not required
MK040		X					Wild Type			Agrees with Chip			Not required
MK041		X					6	13338	A>G	Agrees with Chip			Not required
MK042		X					Wild Type			Agrees with Chip			Not required
MK043		X					6	13397	C>T	Agrees with Chip			Not required			Excluded - Less than 50% tumor content
MK044		X					Wild Type			Agrees with Chip			Not required
MK045		X					8	14486	C>T	Agrees with Chip			Not required
MK046		X					Wild Type			Agrees with Chip			Not required
MK047		X					6	13344	T>C	Agrees with Chip			Not required			Excluded - Borderline Malignant Potential
MK048		X					Wild Type			Agrees with Chip			Not required
MK049		X					Wild Type			Agrees with Chip			Not required
MK050		X					Wild Type			Agrees with Chip			Not required
MK051		X					Wild Type			2	11746	C>T	Wild Type
MK052		X					Wild Type			Agrees with Chip			Not required
MK053		X					7	14070	G>A	Agrees with Chip			Not required
MK054		X					6	13397	C>T	Agrees with Chip			Not required
MK055		X					Wild Type			Agrees with Chip			Not required			Excluded - Borderline Malignant Potential
MK056		X					Wild Type			Agrees with Chip			Not required
MK057		X					Wild Type			Agrees with Chip			Not required
MK058		X					Wild Type			Agrees with Chip			Not required
MK059		X					Wild Type			Agrees with Chip			Not required
MK060		X					8	14486	C>T	Agrees with Chip			Not required
MK061		X					5	13160	G>A	Agrees with Chip			Not required
MK062		X					Wild Type			Agrees with Chip			Not required
MK063		X					Wild Type			Agrees with Chip			Not required
MK064		X					8	14489	G>T	Agrees with Chip			Not required
MK065		X					5	13053	A>C	Agrees with Chip			Not required
A472			X				5	13203	G>A	Not required			Not required
C145			X				8	14487	G>A	Not required			Not required
C248			X				Exon 6	13419	A>G	Not required			Not required
CL043			X				Exon 7	14069	C>T	Not required			Not required
CL088			X				Exon 6	13419	A>G	Not required			Not required
CL103			X				Exon 7	14070	G>A	Not required			Not required
CL141			X				Exon 6	13346	C>T	Not required			Not required
							Exon 7	14070	G>A
CL274			X				Exon 7	14069	C>T	Not required			Not required
HW005			X				Exon 7	14069	C>T	Not required			Not required
CCL-119				X			5	13203	G>A	Not required			Not required
CCL-138				X			5	13203	G>A	Not required			Not required
CCL-218				X			8	14487	G>A	Not required			Not required
CCL-220				X			7	14069	C>T	Not required			Not required
CCL-228				X			8	14487	G>A	Not required			Not required
CCL-255				X			5	13203	G>A	Not required			Not required
CRL-11731				X			5	13203	G>A	Not required			Not required
CRL-1648				X			7	14070	G>A	Not required			Not required
CRL-1687				X			6	13419	A>G	Not required			Not required
CRL-1942				X			7	14070	G>A	Not required			Not required
CRL-2265				X			5	13203	G>A	Not required			Not required
CRL-2315				X			7	14070	G>A	Not required			Not required
CRL-2324				X			5	13203	G>A	Not required			Not required
CRL-2340				X			7	14069	C>T	Not required			Not required
CRL-5818				X			8	14487	G>A	Not required			Not required
CRL-5853				X			8	14486	C>T	Not required			Not required
CRL-5896				X			8	14487	G>A	Not required			Not required
CRL-5944				X			8	14487	G>A	Not required			Not required
HTB-31				X			8	14486	C>T	Not required			Not required
