# Supplementary material for: Analytical Validation of AmpliChip p53 Research Test for Archival Human Ovarian FFPE Sections
Source: PLoS One. 2015 Jun 30;10(6):e0131497. doi: 10.1371/journal.pone.0131497 (PMC4488390; doi:10.1371/journal.pone.0131497)
Supplement: S2 Table — (XLSX) [file pone.0131497.s002.xlsx]

## Sheet: Cell Lines Used in Prevalance
ATCC	Cancer	Exon	Codon	NtNum	Call
CRL-2324	Breast	exon 5	175_2	13203	G>A
CCL-255	Colon	exon 5	175_2	13203	G>A
CRL-11731	Ovarian	exon 5	175_2	13203	G>A
CCL-138	Squamous cell carcinoma	exon 5	175_2	13203	G>A
CCL-119	Lymphoblastic Leukemia	exon 5	175_2	13203	G>A
CRL-2265	Lymphoblastic Leukemia	exon 5	175_2	13203	G>A
CRL-1687	Breast	exon 6	220_2	13419	A>G
CCL-220	Colorectum, NOS	exon 7	248_1	14069	C>T
CRL-2340	Breast	exon 7	248_1	14069	C>T
CCL-119	Lymphoblastic Leukemia	exon 7	248_2	14070	G>A
CRL-2265	Lymphoblastic Leukemia	exon 7	248_2	14070	G>A
CRL-1942	Lymphoblastic lymphoma, NOS	exon 7	248_2	14070	G>A
CRL-1648	Burkitt lymphoma	exon 7	248_2	14070	G>A
CRL-2315	Breast	exon 7	248_2	14070	G>A
HTB-31	Cervix Carcinoma, NOS	exon 8	273_1	14486	C>T
CRL-5853	Lung SCC, NOS	exon 8	273_1	14486	C>T
CRL-1942	Lymphoblastic lymphoma, NOS	exon 8	273_2	14487	G>A
CRL-5944	Lung	exon 8	273_2	14487	G>A
CRL-5896	Lung	exon 8	273_2	14487	G>A
CCL-218	Colon	exon 8	273_2	14487	G>A
CCL-228	Colon	exon 8	273_2	14487	G>A
CRL-5818	Lung	exon 8	273_2	14487	G>A
